# Supplementary material for: A Missense Variant in ALDH5A1 Associated with Canine Succinic Semialdehyde Dehydrogenase Deficiency (SSADHD) in the Saluki Dog
Source: Genes (Basel). 2020 Sep 2;11(9):1033. doi: 10.3390/genes11091033 (PMC7565783; doi:10.3390/genes11091033)
Supplement: Supplementary file 1 [file genes-11-01033-s001.zip]

Archive with 2 entries (2 files):
- Video 2 Dog 1 Hypermetria.mov
- Video1 Dog5..MPG
